# Supplementary material for: Involvement of the Catecholamine Pathway in Glioblastoma Development
Source: Cells. 2021 Mar 4;10(3):549. doi: 10.3390/cells10030549 (PMC7998903; doi:10.3390/cells10030549)
Supplement: Supplementary file 1 [file cells-10-00549-s001.zip]

Archive with 1 entries (1 files):
- cells-1130096-supplementary.xlsx
