# Supplementary material for: Involvement of the Catecholamine Pathway in Glioblastoma Development
Source: Cells. 2021 Mar 4;10(3):549. doi: 10.3390/cells10030549 (PMC7998903; doi:10.3390/cells10030549)
Supplement: Supplementary file 1 [file cells-10-00549-s001.zip › cells-1130096-supplementary.xlsx]

## Sheet: Information
Article title: Involvement of catecholamine pathway molecules in glioblastoma development
Journal: Cells
Author Names: Zoltan Kraboth1;2*, Bela Kajtar3, Bence Galik2; Attila Gyenesei2, Attila Miseta1, Bernadette Kalman1,2
Author affiliation:
1Institute of Laboratory Medicine, University of Pecs, School of Medicine, Pecs, Hungary
2Szentagothai Research Center, Univesity of Pécs, Hungary
3Institute of Pathology, University of Pécs, School of Medicine, Pécs, Hungary
4Department of Clinical Molecular Biology, Medical University of Bialystok, Poland
Corresponding author:
Prof. Bernadette Kalman, MD, DSc, FAAN
University of Pécs, School of Medicine
Institute of Laboratory Medicine
Szentagothai Research Center
20. Ifjusag street
7624. Pécs, Hungary
bernadette.kalman@pte.hu
36-72-501-500 / ext: 29205

## Sheet: 1a_GO analysis
Promoter differential methylation
id	Chromosome	Start	End	symbol	entrezID	mean.mean.primer	mean.mean.recidive	mean.mean.diff	mean.mean.quot.log2	comb.p.val	comb.p.adj.fdr	combinedRank	num.sites	mean.num.na.primer	mean.num.na.recidive	mean.mean.covg.primer	mean.mean.covg.recidive	mean.nsamples.covg.thres5.primer	mean.nsamples.covg.thres5.recidive
ENSG00000171873	chr20	4229222	4231221	ADRA1D	146	0.083973	0.195542	-0.0515586	-0.199905	0.00062724	0.00517	10277	68	20.9559	20.7206	8.64505	18.0762	1.04412	1.27941
ENSG00000173020	chr11	67032381	67034380	ADRBK1	156	0.00649351	0.465659	-0.993007	-6.40167	7.95444e-23	7.26986e-20	318	30	21.1667	20.7	3.60758	9.0303	0.833333	1.3
ENSG00000149295	chr11	113345914	113347913	DRD2	1813	0.000661376	0.222222	0	0	9.8164e-05	0.0011254	14511	20	21.35	20.85	3.36364	14.625	0.65	1.15
ENSG00000165646	chr10	118999104	119001103	SLC18A2	6571	0.129539	0.448665	-0.232251	-2.98742	0.000920438	0.00707282	3806	30	20.8667	21.0333	8.71212	14.9	1.13333	0.966667
Gene differential methylation
id	Chromosome	Start	End	symbol	entrezID	mean.mean.primer	mean.mean.recidive	mean.mean.diff	mean.mean.quot.log2	comb.p.val	comb.p.adj.fdr	combinedRank	num.sites	mean.num.na.primer	mean.num.na.recidive	mean.mean.covg.primer	mean.mean.covg.recidive	mean.nsamples.covg.thres5.primer	mean.nsamples.covg.thres5.recidive
ENSG00000171873	chr20	4201329	4229721	ADRA1D	146	0.244392	0.225	-0.158881	-0.977057	0.253032	0.583776	13516	46	20.9783	21.5435	12.0988	3.22332	1.02174	0.456522
ENSG00000173020	chr11	67033881	67054027	ADRBK1	156	0.063245	0.383402	-0.570628	-3.77473	1.38481e-14	2.24909e-12	923	74	21.0405	21.0405	12.9963	10.4539	0.959459	0.959459
ENSG00000149295	chr11	113280318	113346413	DRD2	1813	0.201732	0.146441	0.0817858	0.178881	0.0954124	0.264325	13294	58	21.1552	20.931	12.4851	12.5502	0.844828	1.06897
ENSG00000165646	chr10	119000604	119038941	SLC18A2	6571	0.225181	0.246999	-0.110014	-1.4151	0.0131998	0.0561311	7333	44	20.75	21.2273	20.3275	11.905	1.25	0.772727

## Sheet: 1b_GBMcohort
Primary	RRBS ID	Recurrent	RRBS ID2	Gender	Age at onset	Treatment	T1-T2 (week)	Overall survival (weeks)
15043	1	9849	R1	man	2584.14	No data	31	2625
9501	2	3624	R2	man	2722.29	No data	33	2782
15916	4	9527	R4	woman	3289.71	Surgery+radio	30	3333
9886	5	15289	R5	man	2149.57	No data	17	2220
3094	6	15302	R6	man	3061.43	Surgery+radio+Temozolomide	35	3127
5526	7	13808	R7	woman	2621.14	Surgery+radio+Temozolomide	77	2709
13501	8	9614	R8	man	2010.57	Surgery+radio+Temozolomide	40	-
12732	9	17440	R9	man	2113.43	Primary: Surgery+radio+Temozolomide; Recidive: Bevazicumab+ radio	117	2262
17578	10	7779	R10	man	3309.71	No data	77	-
15466	11	16534	R11	man	3455.71	Surgery+radio+Temozolomide	56	-
10379	12	7536	R12	woman	2918.43	AVAGLIO clinical study (STUPP + Bevazicumab/placebo)	199	3206
14561	13	2315	R13	man	2333.86	AVAGLIO clinical study (STUPP + Bevazicumab/placebo)	70	-
2525	14	1365	R14	man	1678.71	Surgery + Temozolomide, Bevazicumab, radio, BCNU	177	1882
14642	15	7990	R15	man	2230.14	Surgery+radio+Temozolomide	135	2422
5693	16	612	R16	woman	2332.43	Surgery+radio+Temozolomide	143	2502
7183	17	11956	R17	woman	2962.14	Surgery+radio+Temozolomide	51	3057
6795	18	17545	R18	woman	3174	Surgery+radio+Temozolomide	31	3228
16189	19	16742	R19	woman	2773.86	Surgery+radio+Temozolomide	55	2843
3997	21	5120	R21	man	3211	Surgery+radio+Temozolomide	58	3273
10776	23	2168	R23	man	2224.14	Surgery+radio+Temozolomide	29	2302
13956	24	12107	R24	man	3147.86	Surgery+radio+Temozolomide	49	3208

## Sheet: 1c_Fragmentation_data
DNA fragmentation data
GBM1	Average size 150-2000 bp	% of Total	Average size 2000-60000 bp	% of Total
15043/1999	558	0.8547	7014	0.102
9501/2001	700	0.6605	7810	0.2323
15916/2003	647	0.797	6571	0.1579
9886/2004	745	0.7598	6267	0.2004
3094/2006	771	0.7359	6954	0.2139
5526/2007	603	0.8042	7446	0.1461
13501/2007/C1	620	0.8356	6073	0.1199
12732/2008	660	0.7604	7081	0.1723
17578/2008	583	0.826	7598	0.1335
15466/09	810	0.7533	6105	0.2191
10379/2010A	659	0.7864	7003	0.169
14561/2010/1	767	0.7253	6665	0.2401
2525/2011/B	813	0.6512	7275	0.2788
14642/2011/1	770	0.774	6188	0.2039
5693/2012/1	781	0.7878	5699	0.1783
7183/2012/1	682	0.6973	8274	0.1897
6795/2013/1	815	0.637	7404	0.2596
16189/2014	1029	0.4447	7410	0.4152
3997/2016	887	0.6802	6184	0.2808
10776/2016	986	0.6442	5428	0.3031
13956/16/1	1057	0.4643	6387	0.4396
MEAN	747.591	0.723577	6841.09	0.216455
GBM2	Average size 150-2000 bp	% of Total	Average size 2000-60000 bp	% of Total
9849/2000	796	0.6616	7548	0.2708
3624/2002	731	0.6506	8767	0.2289
9527/2004	658	0.8528	5806	0.1186
15289/2004	890	0.5852	7378	0.3302
15302/2006	735	0.7947	6473	0.1636
13808/2008/1	494	0.8487	8538	0.2259
9614/2008/1	771	0.6369	7848	0.2441
17440/2010/1	685	0.771	6925	0.1752
7779/2010/B	792	0.6601	6836	0.26
16534/10	726	0.7909	6530	0.1738
7536/2014	699	0.8089	5960	0.16
2315/2012/A	948	0.5976	6634	0.3281
1365/2013/1	929	0.5909	6834	0.3183
7990/2014/1	758	0.6625	7479	0.2419
612/2015/1	848	0.7483	5815	0.2271
11956/2012	783	0.7738	5823	0.2097
17545/2013	876	0.5968	7472	0.3208
16742/2015	928	0.6483	6769	0.2922
5120/2017	699	0.8008	6894	0.1697
2168/2017	887	0.5651	7231	0.3383
12107/17/1	965	0.6406	6125	0.2934
MEAN	801.727	0.68555	6994.95	0.251041
CG1	Average size 150-2000 bp	% of Total	Average size 2000-60000 bp	% of Total
1	407	0.93	7950	0.0264
2	653	0.8995	6076	0.0908
3	532	0.9456	7589	0.0395
4	613	0.8765	7513	0.0897
5	708	0.9014	6993	0.0719
6	544	0.9005	8408	0.0365
MEAN	576.167	0.908917	7421.5	0.0591333

## Sheet: 1d_antigens
Company	Antibody	Catalogue number	Applied dilution
Biorbyt	DRD2 antibody	orb500970	1:250
Biorbyt	ADRA1D antibody	orb382461	1:100
Biorbyt	ADRBK1 antibody	orb213536	1:200
Biorbyt	SLC18A2 antibody	orb229222	1:100
